# Supplementary material for: Insecticidal Activity of Extracts, Fractions, and Pure Molecules of Cissampelos pareira Linnaeus against Aphid, Aphis craccivora Koch
Source: Molecules. 2022 Jan 19;27(3):633. doi: 10.3390/molecules27030633 (PMC8838119; doi:10.3390/molecules27030633)
Supplement: Supplementary file 1 [file molecules-27-00633-s001.zip]

Archive with 1 entries (1 files):
- molecules-1513331 supplementary.pdf
